# Supplementary material for: An inducible circular RNA circKcnt2 inhibits ILC3 activation to facilitate colitis resolution
Source: Nat Commun. 2020 Aug 14;11:4076. doi: 10.1038/s41467-020-17944-5 (PMC7427797; doi:10.1038/s41467-020-17944-5)
Supplement: Supplementary file 3 — Source Data [file 41467_2020_17944_MOESM3_ESM.xlsx]

## Sheet: Fig. 1
Fig. 1b	Gene	Veh			DSS				Fig. 1f
	circlinc1610	1.13	0.87	0.88	25.6	35.4	24.1
	circKcnt2	1.18	0.98	1.19	80.9	75.5	90.3
	circPou2f1	1	0.95	0.86	38.47	38.23	43.32
	circCcdc141	1.14	1.11	0.89	14.27	12.32	20.45
	circAkap6	0.92	0.97	1.12	55.68	41.34	38.49
	circClec16a	0.8	1.1	0.95	18.75	20.84	29.21
	circMarch6	1.07	1.06	1.15	30.52	30.44	36.32
	circZbtb44	1.01	0.8	0.93	26.98	21.35	29.34
	circMyh10	1.2	1.18	1.09	33.05	40.27	37.41
	circCdk17	0.97	1.04	0.88	27.24	15.56	29.44
Fig. 1e	shCtrl+Veh	1	2	1	2	3
	shCtrl+DSS	6	4	6	4	5
	shcirclinc1610+DSS	4	4	4	7	6
	shcircKcnt2+DSS	10	8	10	7	7
	shcircPou2f1+DSS	4	5	7	6	6
	shcircCcdc141+DSS	4	4	4	6	7
	shcircAkap6+DSS	4	2	5	3	2
	shcircClec16a+DSS	4	7	5	6	6
	shcircMarch6+DSS	4	6	5	5	7
	shcircZbtb44+DSS	7	7	4	5	7
	shcircMyh10+DSS	4	3	2	5	3
	shcircCdk17+DSS	5	7	6	7	6
Fig. 1g		Veh			DSS
	LT-HSC	1	0.89	1.1	1	0.93	1.15
	ST-HSC	1.61	1.53	1.42	1.69	1.32	1.51
	MPP	0.94	1.14	1.2	0.71	1.05	0.94
	CLP	0.78	1.07	0.84	0.72	0.65	0.84
	CMP	1.56	1.41	1.24	1.46	1.24	1.45
	CHILP	1.59	1.31	1.4	1.55	1.32	1.24
	ILCP	1.58	1.24	1.25	1.8	1.45	1.64
	ILC1	1.39	1.12	1.05	0.95	0.92	1.13
	ILC2	1.6	1.25	1.03	0.74	1.4	1.04
	ILC3	7.67	6.21	6.84	332.95	375.35	432.4
	NK	1.5	1.4	1.24	1.1	1.4	1.5
	T	2.38	4.43	2.84	6.84	4.2	6.84
	B	0.99	1.32	1.4	0.75	1.12	0.84
Fig. 1h	Time (d)	Veh					DSS
	0	1.17	0.92	1	0.89	1.13	1.17	0.84	1.02	1.09	0.83
	2	1.06	0.81	1.14	1.15	1	7.1	8.15	8.05	5.96	6.02
	4	0.82	0.84	1.05	1.18	0.89	41.14	40.98	50.95	50.93	50.85
	6	0.97	0.8	1.09	0.94	1.08	71.15	81.04	81.14	81.2	75.95
	8	0.83	0.82	1.02	1.07	0.84	71.13	70.94	81.09	75.17	70.91
	10	1.06	0.84	1.11	1.07	0.92	65.8	70.89	70.85	81.13	73.1
	12	0.94	1.06	1.09	1.04	1.09	57.1	64.5	51.3	70.7	62.4
	14	1.16	0.93	0.93	0.98	1.07	56.2	61.07	47.4	63.11	55.04

## Sheet: Fig. 2
Fig. 2a	Gene	circKcnt2+/+Rag1-/-			circKcnt2-/-Rag1-/-				Fig. 2b		circKcnt2+/+Rag1-/-					circKcnt2-/-Rag1-/-
	Il22	0.84	1.14	1	1.2	1	1.08			IL-17+ ILC3	5.3	4.5	3.6	4.1	4.8	12.8	13.9	13.4	17.3	15.6
	Il17a	0.91	0.88	1.14	6.3	5.37	5.9
	Ifng	0.96	0.84	1.12	2.04	1.79	2.2
Fig. 2c		circKcnt2+/+Rag1-/-			circKcnt2-/-Rag1-/-				Fig. 2d		circKcnt2+/+Rag1-/-			circKcnt2-/-Rag1-/-
	MFI	1728	2001	1532	3264	3746	3531			Veh	25.8	35.8	36.8	34.5	42.6	30.8
										IL-22	355.6	301.9	245.4	712.4	554.1	700.7
Fig. 2e	Time (d)	circKcnt2+/+Rag1-/-+Veh (%)					circKcnt2-/-Rag1-/-+Veh (%)					circKcnt2+/+Rag1-/-+DSS (%)					circKcnt2-/-Rag1-/-+DSS (%)
	0	100	100	100	100	100	100	100	100	100	100	100	100	100	100	100	100	100	100	100	100
	2	103	101	100	103	100	100	103	100	101	102	102	101	100	100	102	101	100	102	101	102
	4	106	106	102	103	101	101	104	101	102	102	100	102	98	100	95	97	99	101	98	95
	6	107	106	104	104	102	102	106	103	102	105	94	92	95	90	93	90	92	88	93	92
	8	110	107	104	104	103	103	109	103	103	107	92	90	94	90	92	80	85	85	87	84
	10	111	107	105	104	104	105	110	104	103	106	92	87	91	88	90	79	83	85	84	82
	12	113	110	106	104	103	106	112	106	105	107	91	92	93	88	90	75	80	84	82	80
	14	113	119	107	105	104	107	112	108	106	107	94	93	96	88	91	72	77	80	81	73
Fig. 2g		circKcnt2+/+Rag1-/-+Veh					circKcnt2-/-Rag1-/-+Veh					circKcnt2+/+Rag1-/-+DSS					circKcnt2-/-Rag1-/-+DSS
	Colitis score	4	2	1	4	1	2	4	1	1	2	6	6	9	5	7	9	8	11	12	12
Fig. 2h	Time (d)	0	2	4	6	8	10	12	14	16
	circKcnt2+/+Rag1-/- (%)	100	100	100	100	100	100	100	100	100
	circKcnt2-/-Rag1-/- (%)	100	100	100	100	80	70	60	60	40
Fig. 2i		circKcnt2+/+Rag1-/-+Veh					circKcnt2-/-Rag1-/-+Veh					circKcnt2+/+Rag1-/-+DSS					circKcnt2-/-Rag1-/-+DSS
	FITC-Dextran ( mg/ml)	1.9	2.9	2.4	3.3	2.6	1.7	2.9	2.5	3.1	3.2	6.4	5.4	5.8	4.2	4.5	7.3	8.6	8.8	7.7	7.9
Fig. 2j	Time (d)	circKcnt2+/+Rag1-/- (x103)					circKcnt2-/-Rag1-/- (x103)
	0	0.2	0.3	0.14	0.4	1	0.42	0.22	0.25	0.16	0.32
	3	2.1	1.9	3.2	2.4	2.6	2.6	2	3.5	3.5	3.1
	6	5.2	2.8	4.3	5.9	3.2	9.3	7.5	5.5	8.8	8.6
	9	6.4	5.2	8.7	5.5	5.6	12.3	13.2	9.4	11.5	15.4
	12	5.3	3.7	4.4	6.2	5.8	9.1	13.1	14.7	11.5	12.8
	15	4.5	3.6	3.2	2.5	5.1	8.3	7.5	10.7	8.5	6.4
	18	2.5	3.1	2.9	3.3	1.5	7.5	4.3	7.5	6.7	6.4
Fig. 2l		circKcnt2+/++isotype					circKcnt2-/-+isotype					circKcnt2-/-+anti-IL-17
	Colitis score	5	4	6	6	5	8	9	8	10	7	5	4	4	6	7
Fig. 2m	Time (d)	circKcnt2+/++isotype (%)					circKcnt2-/-+isotype (%)					circKcnt2-/-+anti-IL-17 (%)
	0	100	100	100	100	100	100	100	100	100	100	100	100	100	100	100
	2	98	97	100	101	97	95	96	97	98	99	97	94	97	98	99
	4	97	95	99	98	96	94	92	95	94	97	96	94	96	98	98
	6	95	93	97	95	95	91	88	93	92	95	95	97	96	97	95
	8	96	92	96	95	95	89	87	92	90	93	95	93	95	96	94
	10	99	94	97	96	95	84	83	90	87	90	97	94	94	94	93
Fig. 2n	Gene	Veh			H.h.
	circKcnt2	1.19	0.95	1	87.5	77.87	88.89
Fig. 2p		circKcnt2+/+Rag1-/-+Veh					circKcnt2-/-Rag1-/-+Veh					circKcnt2+/+Rag1-/-+H.h.					circKcnt2-/-Rag1-/-+H.h.
	Colitis score	1	1	1	1	2	2	1	1	1	2	3	3	2	3	4	6	7	5	6	4
Fig. 2q		circKcnt2+/+					circKcnt2-/-
	FOB (%)	0	0	0	0	0	40	50	40	60	50
Fig. 2r		circKcnt2+/+					circKcnt2-/-
	Body weight (g)	27.4	29.2	31.9	26.7	28.3	26.2	25.4	21.2	23.2	24.5
Fig. 2s		circKcnt2+/+			circKcnt2-/-
	Colon length (cm)	8.5	9.1	7.5	5.9	6.7	6.4
Fig. 2u		circKcnt2+/+					circKcnt2-/-
	Colitis score	3	1	1	1	2	4	4	6	6	7

## Sheet: Fig. 3
Fig. 3b	Gene	circKcnt2+/+			circKcnt2-/-				Fig. 3d	Promoter	Ctrl			circKcnt2 probe
	Batf	1	1.02	0.9	8.76	7.12	8.3			-2000~-1800	1.11	1	0.95	1.11	0.97	1.06
	Mid1	1.2	0.99	1.17	3.18	3.13	3.68			-1800~-1600	1.1	0.93	1.04	8.3	7.8	8.5
	Zfp189	1	1.2	1.15	5.01	6.06	5.45			-1600~-1400	0.99	0.84	0.97	1.09	0.95	1.1
	Blzf1	0.92	1.01	0.82	4.21	4.95	3.91			-1400~-1200	0.93	1.08	1.05	1.01	0.91	0.98
	Tcf19	0.96	1.08	1.17	3.09	4.03	3.69			-1200~-1000	0.91	1.1	1.1	0.9	0.97	0.87
	Ankra2	0.86	1.08	0.93	5.68	5.02	5.43			-1000~-800	0.81	0.91	0.95	0.92	1.11	1.1
	E2f3	0.86	0.94	1.05	2	2.04	3.09			-800~-600	1.14	0.93	0.85	0.91	0.99	1.02
	Clock	1.06	0.95	1.18	2.81	1.94	2.22			-600~-400	1.1	0.86	1.13	0.96	0.83	0.99
	Zfp235	0.89	0.81	1.13	3.49	2.8	3.3			-400~-200	0.91	1.08	0.9	1.04	0.9	1.1
	Zfp27	1.18	1.04	1.15	2.43	2.4	1.8			-200~0	0.95	1.14	0.93	0.92	0.94	0.81
Fig. 3f	reporter	Batf promoter+Vec			Batf promoter+oecircKcnt2				Fig. 3i		circKcnt2+/+			circKcnt2-/-
	-2000~0	1	1.15	0.92	0.15	0.1	0.11			Fold	0.86	1	1.05	9.3	10.1	12
	△-2000~-1800	1.15	1	0.94	0.14	0.11	0.12
	△-1800~-1600	0.86	1.09	1.09	1.09	0.96	0.9
	△-1600~-1400	0.96	1.03	0.96	0.08	0.08	0.12		Fig. 3j		circKcnt2+/+			circKcnt2-/-
	△-1400~-1200	0.9	0.96	0.94	0.1	0.06	0.1			Fold	0.9	1.2	1	0.11	0.14	0.03
	△-1200~-1000	1.12	0.99	1.01	0.05	0.09	0.06
	△-1000~-800	0.96	1.1	1.02	0.08	0.15	0.08
	△-800~-600	0.86	0.85	1.02	0.06	0.07	0.1		Fig. 3k		circKcnt2+/+			circKcnt2-/-
	△-600~-400	0.99	1.1	1	0.07	0.11	0.05			0U	1	1	1	1	1	1
	△-400~-200	1.11	0.86	1	0.05	0.05	0.11			2U	0.64	0.87	0.86	0.23	0.45	0.34
	△-200~0	0.92	0.86	0.93	0.1	0.13	0.09
Fig. 3l		circKcnt2+/+			circKcnt2-/-				Fig. 3p		circKcnt2WTRag1-/-					circKcnt2MutRag1-/-
	Fold	0.89	1	0.96	13	15	16			Colitis score	4	7	5	6	5	8	8	7	9	7
Fig. 3m		Ctrl			circKcnt2 probe				Fig. 3t		circKcnt2WT					circKcnt2Mut
	WT	1	1.12	1.08	6.8	9.09	7.93			Colitis score	4	3	4	6	5	9	10	8	11	10
	Mut	0.84	1.06	1.08	0.82	0.95	1.1
Fig. 3q	Time (d)	circKcnt2WTRag1-/- (%)					circKcnt2MutRag1-/- (%)
	0	100	100	100	100	100	100	100	100	100	100
	2	101	100	101	102	100	100	101	100	99	100
	4	101	102	101	103	100	101	102	100	99	100
	6	97	98	100	96	99	97	99	100	94	95
	8	93	95	93	93	92	90	90	90	92	87
	10	93	92	90	91	89	86	88	89	85	86
	12	94	93	90	93	90	82	86	84	84	84
	14	95	96	92	94	92	82	81	84	86	84
Fig. 3r		circKcnt2WTRag1-/-			circKcnt2MutRag1-/-
	Veh	12	33	23	24	12	32
	IL-23	253	212	293	743	642	601
Fig. 3c			Fig. 3e							Fig. 3g					Fig. 3h					Fig. 3n

## Sheet: Fig. 4
Fig. 4g		IgG			anti-Mbd3
	Fold	1	1.1	0.85	25	31	26
Fig. 4b				Fig. 4c					Fig. 4d				Fig. 4e
Fig. 4h						Fig. 4i

## Sheet: Fig. 5
Fig. 5a	Promoter	IgG			anti-Mbd3				Fig. 5g		WT			Mbd3-/-			circKcnt2-/-Mbd3-/-
	-2000~-1800	1.19	1	0.83	0.89	1.11	0.93			Fold	1	0.87	0.97	4.5	4.6	5.3	6.5	7.6	7.1
	-1800~-1600	1.03	0.95	1	5.8	5.13	6.82
	-1600~-1400	1.01	0.95	0.88	0.97	1.13	1.09
	-1400~-1200	0.9	1.11	0.84	1.14	0.8	1.01		Fig. 5h		WT			Mbd3-/-			circKcnt2-/-Mbd3-/-
	-1200~-1000	1.03	1.03	0.87	0.9	0.85	1.17			0U	1	1	1	1	1	1	1	1	1
	-1000~-800	0.89	1.04	0.91	1.15	0.85	1.16			2U	0.85	0.91	0.81	0.51	0.54	0.67	0.41	0.52	0.43
	-800~-600	1.18	0.94	0.81	1.15	0.88	0.97
	-600~-400	1.03	0.85	1.05	0.98	1.15	1.19
	-400~-200	0.84	1.18	1.04	0.96	1.02	1.1		Fig. 5i		WT			Mbd3-/-			circKcnt2-/-Mbd3-/-
	-200~0	1.08	1	1.15	1.08	0.8	1.04			Fold	1	0.9	1.1	12.1	13.2	14.2	18.2	21.2	20.31
Fig. 5b	antibody	circKcnt2+/+			circKcnt2-/-				Fig. 5j		WT			Mbd3-/-			circKcnt2-/-Mbd3-/-
	anti-Mbd3	1.09	0.82	1	0.13	0.05	0.1			Fold	1	0.97	1.1	6.5	6.7	7.4	10.2	11.2	9.4
	anti-Chd3	0.85	0.85	1.13	0.05	0.09	0.14
	anti-Mta3	0.89	0.87	1	0.08	0.1	0.1
	anti-Rbap46	1.17	0.9	0.99	0.11	0.06	0.04		Fig. 5e						Fig. 5f
	anti-Hdac1	1.12	0.85	1.01	0.08	0.05	0.04
	anti-Hdac2	1.17	1.16	0.94	0.14	0.1	0.14
Fig. 5c	antibody	circKcnt2+/+			circKcnt2-/-
	anti-Mbd3	0.81	1.2	1	0.15	0.11	0.08
	anti-Chd3	1.05	1.08	0.85	0.28	0.12	0.11
	anti-Mta3	1.11	0.92	0.82	0.27	0.19	0.25
	anti-Rbap46	0.92	1.07	1.12	0.12	0.14	0.21
	anti-Hdac1	0.83	0.91	1.01	0.14	0.22	0.22
	anti-Hdac2	1.17	0.85	1	0.13	0.1	0.13
	Fig. 5k

## Sheet: Fig. 6
Fig. 6a		Batf+/+Rag1-/-					Batf-/-Rag1-/-
	Cell number(x103)	3.3	5.4	3.1	4.3	4.7	1.4	1.5	2.2	2.3	1.3
Fig. 6b		Batf+/+Rag1-/-					Batf-/-Rag1-/-
	MFI	1066	873	1321	1103	908	434	632	522	654	401
Fig. 6c		Batf+/+Rag1-/-			Batf-/-Rag1-/-				Fig. 6f
	Veh	5	13	21	21	7	11
	IL-23	273	354	321	102	63	201
Fig. 6d		IgG			Anti-Batf
	Fold	1	1.16	0.85	15.9	13.6	16.5
Fig. 6g		Batf+/+			Batf-/-
	Fold	0.95	1	1.14	0.06	0.13	0.11
Fig. 6h		Batf+/+			Batf-/-
	Fold	1	0.88	1.1	0.24	0.3	0.21
Fig. 6i		Batf+/+			Batf-/-
	Fold	0.87	1	1.16	0.2	0.32	0.34
Fig. 6j	Time (d)	Batf+/+Rag1-/- (%)					Batf-/-Rag1-/- (%)
	0	100	100	100	100	100	100	100	100	100	100
	2	99	101	102	102	100	100	101	100	100	102
	4	99	100	101	102	100	100	102	100	101	102
	6	95	97	97	96	94	98	96	99	99	99
	8	93	96	94	93	92	96	97	98	98	99
	10	90	88	89	92	87	94	97	98	96	93
	12	91	90	90	94	88	99	98	100	96	94
	14	92	93	91	95	90	100	99	101	96	96
Fig. 6l		Batf+/+Rag1-/-					Batf-/-Rag1-/-
	Colitis score	5	7	4	6	5	2	4	4	3	5

## Sheet: Fig. 7
Fig. 7a		Rag1-/-			Mbd3-/-Rag1-/-			circKcnt2-/-Rag1-/-			TKO
	Veh	31	32	12	43	53	23	64	43	31	43	23	55
	IL-23	242	283	233	654	534	562	762	613	701	133	122	178
Fig. 7b	Time (d)	Rag1-/- (x103)					Mbd3-/-Rag1-/- (x103)					circKcnt2-/-Rag1-/- (x103)					TKO (x103)
	0	0.21	0.16	0.18	0.25	0.13	0.23	0.2	0.15	0.17	0.11	0.4	0.25	0.22	0.12	0.3	0.1	0.13	0.12	0.15	0.16
	3	2.4	2.1	1.6	2.5	2.6	2.1	1.9	2.5	2.7	2.2	2.2	2.1	3.6	3.4	3.4	1.5	1.8	2.1	2.2	1.3
	6	5.6	4.6	5.5	3.5	4.2	6.4	7.5	8.4	5.6	6.8	8.4	7.1	5.9	8.8	8.3	3.2	2.5	3.5	4.2	2.5
	9	6	5.7	4.7	6.7	6.3	9.2	11.3	12.4	8.6	9.9	12	13.5	9.1	11.2	15.1	3.7	3.3	4	2.5	4.5
	12	5.4	4.5	3.9	5.8	6	7.5	9.9	8.6	7.3	10.3	9	13.4	14.1	11.2	11.8	3.2	3	3.6	2.2	3.1
	15	3.5	4.2	2.4	4.4	4.9	7.4	5.9	7.4	6.2	5.8	8	7.7	10	9.5	6.9	2.9	2.5	3.3	2.4	2.5
	18	3.1	3.9	2.4	3.1	3	5.7	5.6	7.1	6	5.3	7.8	5.3	7	7.7	6	1.4	1.6	1.2	1.4	2.8
Fig. 7c	Time (d)	Rag1-/- +Veh (%)					Rag1-/- +DSS (%)					Mbd3-/-Rag1-/- +DSS (%)					circKcnt2-/-Rag1-/- +DSS (%)					TKO +DSS (%)
	0	100	100	100	100	100	100	100	100	100	100	100	100	100	100	100	100	100	100	100	100	100	100	100	100	100
	2	101	100	101	100	102	100	101	100	99	101	101	102	100	100	100	101	102	101	101	100	99	101	102	103	100
	4	102	101	101	103	103	100	100	101	98	102	102	101	100	97	100	103	103	100	100	100	99	100	102	102	100
	6	103	100	102	104	103	97	99	95	99	98	95	93	96	94	94	93	91	89	92	90	97	96	96	96	99
	8	104	100	103	104	104	96	98	94	98	96	90	91	92	93	94	82	86	83	85	83	96	95	100	96	100
	10	105	103	101	104	105	94	95	91	95	92	88	90	90	91	93	78	82	84	85	83	98	97	95	97	101
	12	105	106	102	104	105	96	94	93	94	91	87	87	85	90	90	74	80	83	84	81	99	95	98	96	102
	14	107	108	103	105	106	96	95	94	96	91	83	82	81	89	88	72	78	82	80	75	98	98	100	97	103
Fig. 7e		Rag1-/- +Veh					Rag1-/- +DSS					Mbd3-/-Rag1-/- +DSS					circKcnt2-/-Rag1-/- +DSS					TKO +DSS
	Colitis score	2	1	1	2	3	4	6	4	5	6	10	9	6	9	8	12	10	9	10	7	2	5	3	3	4
Fig. 7g		Isotype																				Anti-IL-17
		WT					Mbd3-/-					circKcnt2-/-					DKO					WT					Mbd3-/-					circKcnt2-/-					DKO
	Colitis score	7	5	7	8	6	11	9	10	7	8	12	11	10	8	7	5	4	3	4	5	2	4	3	4	2	2	4	1	3	4	3	1	4	2	4	2	1	2	4	4

## Sheet: Fig. s1
Fig. s1b	Gene	Ctrl			RNase R				Fig. s1c	Gene	shCtrl			shRNA
	circlinc1610	0.9	1	1.1	0.79	0.83	0.82			circlinc1610	1.17	1	1.15	0.17	0.1	0.16
	circKcnt2	1.11	1.02	0.92	0.77	0.88	0.73			circKcnt2	1.16	0.89	1.02	0.171	0.23	0.15
	circPou2f1	1.07	1.18	1.04	0.94	0.83	0.8			circPou2f1	1.05	1	1.19	0.2	0.13	0.24
	circCcdc141	0.97	1.06	1.1	0.77	0.81	0.78			circCcdc141	1.2	1.26	1.24	0.19	0.12	0.11
	circAkap6	1.07	1.16	0.86	0.81	0.8	0.91			circAkap6	1.05	1.16	1.12	0.16	0.13	0.14
	circClec16a	0.92	1.04	0.87	0.8	0.71	0.72			circClec16a	1.18	0.93	1.21	0.16	0.12	0.18
	circMarch6	1.07	1.18	1	0.78	0.75	0.92			circMarch6	1.23	0.98	1.19	0.12	0.14	0.16
	circZbtb44	1.06	1.19	1.09	0.83	0.73	0.87			circZbtb44	1.26	0.96	1.24	0.06	0.19	0.1
	circMyh10	1.15	1.17	1.2	0.81	0.92	0.91			circMyh10	1.01	0.88	1.27	0.11	0.1	0.26
	circCdk17	1.03	1.06	1.08	0.91	0.99	0.78			circCdk17	1.09	0.98	1.16	0.16	0.29	0.23
	Gapdh	0.94	1.18	0.96	0.02	0.03	0.04
Fig. s1d	Gene	shCtrl			shRNA				Fig. s1f	Gene	Cytoplasm			Nucleus
	Linc1610	1	0.85	1.05	0.87	0.92	0.84			circKcnt2	12.5	7.7	3.6	87.5	92.3	96.4
	Kcnt2	1.01	0.85	0.8	0.99	0.93	0.87			U6	6.8	9.6	11.6	93.2	90.4	88.4
	Pou2f1	1.1	0.94	1.11	0.94	1.07	0.88			GAPDH	96.6	94.7	93.3	3.4	5.3	6.7
	Ccdc141	0.83	0.93	0.99	1	1.07	1.18
	Akap6	0.87	0.89	1.05	0.86	0.93	0.92
	Clec16a	0.99	1	0.89	0.88	0.93	1.01
	2020-03-06	0.99	1.08	0.82	1.1	1.04	0.97
	Zbtb44	1.14	0.83	0.93	0.93	1.16	1.03
	Myh10	1	1.2	0.94	1.01	0.87	1.14
	Cdk17	0.83	1.12	0.88	0.89	1.08	0.89
	Fig. s1a

## Sheet: Fig. s2
Fig. s2h	Gene	circKcnt2+/+			circKcnt2-/-
	kcnt2	1	1.15	0.84	0.99	1.04	0.96
	circkcnt2	1.14	0.85	1.12	0.01	0.02	0.03
Fig. s2d				Fig. s2g			Fig.s2i

## Sheet: Fig. s3
Fig. s3h		circKcnt2+/+ (x103)					circKcnt2-/- (x103)
	CHILP	2.9	3.3	2.2	4.3	4.1	2.4	2.8	3.5	4.5	3.8
	ILCP	2.2	2.1	2.7	3.4	3.8	2.1	3.2	3.5	3.1	2.8
	ILC1	5.4	6.7	6.5	4.5	4.3	5.4	4.3	3.9	4.6	6.4
	ILC2	9.3	14.2	8.5	7.9	10.5	11.3	13.2	12.4	8.4	7.9
	ILC3	18.2	16.3	15.4	14.7	17.5	15.9	16.3	17.3	14.6	17
Fig. s3k		circKcnt2+/+Rag1-/-+Vec			circKcnt2-/-Rag1-/-+Vec			circKcnt2-/-Rag1-/-+oecircKcnt2
	Veh	2	12	31	33	17	15	20	25	11
	IL-23	274	212	303	734	654	613	212	141	151
Fig. s3m		circKcnt2+/++Vec					circKcnt2-/-+Vec					circKcnt2-/-+oecircKcnt2
	Colitis score	3	5	7	5	6	12	10	9	7	9	3	5	6	4	4
	Fig. s3j

[truncated: 2 more sheets: Fig. s4, Fig. s5]
